# Supplementary material for: Conservation features of the terrestrial Antarctic Peninsula
Source: Ambio. 2024 Apr 8;53(7):1037–49. doi: 10.1007/s13280-024-02009-4 (PMC11101391; doi:10.1007/s13280-024-02009-4)
Supplement: Supplementary file 1 — Supplementary file1 (XLSX 21 KB) [file 13280_2024_2009_MOESM1_ESM.xlsx]

## Sheet: All_features
Feature_category	Sub_category	ID	Name	Details	Biodiversity	Science	Tourism	Data available
Biodiversity	Invertebrates	1	Freshwater copepods		Y	Y	N	Y
		2	Freshwater decapods		Y	Y	N	Y
		3	Freshwater nematodes, rotifers, tardigrades	Microfauna that survive in freshwater, e.g., nematodes - Plectus spp; rotifers - Adineta grandis, Epiphanes senta; tardigrades - Acutuncus antarcticus, Diphascon langhovdense	Y	Y	N	Y
		4	Terrestrial, dry soil nematodes	Nematodes that primarily survive in dry soil e.g., Scottnema lindsayae	Y	Y	N	Y
		5	Terrestrial, moss associated nematodes, rotifers, tardigrades	Microfauna that are associated with mosses, e.g., nematodes - Plectus spp., Eudorylaimus; rotifers - Adineta grandis; tardigrades - Acutuncus antarcticus, Echiniscus pseudowendti	Y	Y	N	Y
		6	Terrestrial, penguin rookery associated nematodes	Nematodes that are primarily live in association with penguin rookeries, e.g., Panagrolaimus spp.	Y	Y	N	Y
		7	Terrestrial, wet soil nematodes, rotifers, tardigrades	Microfauna that primarily survive in wet soil, e.g., nematodes - Plectus spp., Eudorylaimus antarcticus,rotifers - Adineta gracilis; tardigrades - Milnesium tardigradum, Hebesuncus ryani, Acutuncus antarcticus	Y	Y	N	Y
		8	Midges	The two native Antarctic midges, ie. Belgica antarctica, Parochlus steinenii	Y	Y	N	Y
		9	Entomobryomorpha springtails	Eg. Isotoma klovstadi	Y	Y	N	Y
		10	Poduromorpha springtails	eg. Gomphiocephalus hodgsoni	Y	Y	N	Y
		11	Terrestrial, free-living mites	All free-living mites, Cryptostigmata, Prostigmata, and Mesostigmata mites. Such as Alaskozetes antarcticus, Coccorhagidia gressitti, Gamasellus racovitzai	Y	Y	N	Y
		12	Intertidal mites		Y	Y	N	Y
		13	Intertidal oligochaetes	Including enchytraeids. eg. Christensenia spp.	Y	Y	N	Y
		14	Intertidal springtails		Y	Y	N	Y
		15	Intertidal other	Other intertidal invertebrates (e.g. bivalves, limpets, molluscs)	Y	Y	N	ad hoc
		NA	Invertebrates (general)*	Sites containing lots of invertebrate life	N	N	Y	Y
	Vegetation	16	Colobanthus quitensis		Y	Y	N	Y
		17	Deschampsia antarctica		Y	Y	N	Y
		18	Bank-forming mosses		Y	Y	N	Y
		19	Hydric mosses		Y	Y	N	Y
		20	Mesic mosses		Y	Y	N	Y
		21	Xeric mosses		Y	Y	N	Y
		22	Truly aquatic mosses	i.e. lake-dwelling moss	Y	Y	N	Y
		23	Leafy liverworts	eg. Cephaloziella varians	Y	Y	N	Y
		24	Thalloid liverworts		Y	Y	N	Y
		25	Crustose lichens	eg. Lecanora expectans, Xanthoria elegans	Y	Y	N	Y
		26	Fruiticose and foliose lichens	eg. Usnea Antarctica, Umbilicaria	Y	Y	N	Y
		27	Freshwater or limnetic algae		Y	Y	N	Y
		NA	Vegetation (general)*	Sites with the two Antarctic plants or moss or lichens	N	N	Y	Y
	Microbes	28	Mat-forming terrestrial algae	eg. Prasiola crispa	Y	Y	N	Y
		29	Macroalgae and seaweeds	Marine macroalgae (e.g. kelps) and seaweed that wash into the terrestrial environment	Y	Y	N	ad hoc
		30	Snow algae		Y	Y	N	Y
		31	Biological soil crust communities		Y	Y	N	Y
		32	Dry soil microbial communities	Microbes that predominantly survive in the dry soil	Y	Y	N	Y
		33	Lithic (endolithic, hypolithic and chasmolithic) microbial communities	Microbes that predominantly survive on/in rocks	Y	Y	N	Y
		34	Wet soil microbial communities	Microbes that predominantly survive in the wet soil	Y	Y	N	Y
		35	Microbial mats, both lake and flush systems	Cyanobacteria	Y	Y	N	Y
		36	Non-marine aquatic system plankton		Y	Y	N	ad hoc
	Seabirds	37	Adélie penguins	and associated ectoparasites	Y	Y	Y	Y
		38	Chinstrap penguins	and associated ectoparasites	Y	Y	Y	Y
		39	Gentoo penguins	and associated ectoparasites	Y	Y	Y	Y
		40	Macaroni penguins	and associated ectoparasites	Y	Y	N	Y
		41	King penguins	and associated ectoparasites	Y	Y	N	Y
		42	Emperor penguins	and associated ectoparasites	Y	Y	Y	Y
		43	Skuas	South polar skua, brown skua, hybrids, and associated ectoparasites	Y	Y	N	Y
		44	Antarctic shag	and associated ectoparasites	Y	Y	N	Y
		45	Antarctic terns	and associated ectoparasites	Y	Y	N	Y
		46	Procellariids	Snow petrel, Southern Fulmar, Wilson's storm petrel, Antarctic petrel, Antarctic prion, Cape petrel. Includes asspcoated ectoparasties	Y	Y	N	Y
		47	Southern giant petrels	and associated ectoparasites	Y	Y	N	Y
		48	Kelp gulls	and associated ectoparasites	Y	Y	N	Y
		49	Greater sheathbill	and associated ectoparasites	Y	Y	N	Y
		50	Light-mantled sooty albatross	and associated ectoparasites	Y	Y	N	ad hoc
		NA	Other seabird colonies (general)*	e.g. southern giant petrels, sheathbills, Antarctic shag, terns, petrels	N	N	Y	Y
	Seals	51	Antarctic fur seals	and associated ectoparasites	Y	Y	Y	Y
		52	Elephant seals	and associated ectoparasites	Y	Y	Y	Y
		53	Weddell seals	and associated ectoparasites	Y	Y	N	ad hoc
		NA	Ice-dependant seal haul out sites (general)*	i.e. weddell seals, crabeater seals, leopard seals	N	N	Y	ad hoc
	Whales	54	Humpback whales	Site is particularly good/reliable for humpback whales, so good place to zodiac cruise or do split zodiac cruising/landing	N	N	Y	ad hoc
		55	Killer whales	Site is particularly good/reliable for killer whales, so good place to zodiac cruise or do split zodiac cruising/landing	N	N	Y	ad hoc
		56	Minke whales	Site is particularly good/reliable for minke whales, so good place to zodiac cruise or do split zodiac cruising/landing	N	N	Y	ad hoc
Habitats	General habitats	57	Habitats	Represented using modelled habitats	Y	Y	N	Y
		58	Intertidal/nearshore zone	Important nutrient transfer in nearshore close to penguin colonies (high intertidal diversity?), as well as being important hunting ground for leopard and fur seals	Y	Y	N	ad hoc
		59	Rock substrate		Y	Y	N	Y
		60	Soil sediment		Y	Y	N	N
	Unique assemblages	61	Barren soils		Y	Y	N	ad hoc
		62	Cryoconites		Y	Y	N	ad hoc
		63	Epi-shelf lakes		Y	Y	N	ad hoc
		64	Fjords		Y	Y	N	ad hoc
		65	Freshwater lakes, streams and meltwater	Sources of freshwater including lakes, streams and meltwater	Y	Y	N	Y
		66	Nunataks		Y	Y	N	ad hoc
		67	Geothermal/ volcanic sites		Y	Y	N	Y
		68	Microbe hotspots	Known important sites for microbes (e.g. iron rich, pH)	Y	Y	N	ad hoc
		69	Newly exposed ice-free areas	From both glacial retreat and ice-melt	Y	Y	N	ad hoc
		70	Permafrost	Unique permafrost communities	Y	Y	N	ad hoc
Geographic	General geographic	71	Ecological processes	Processes and patterns important as well as species richness	Y	Y	N	N
		72	Microclimate diversity		Y	Y	N	N
		73	Nearshore rugosity	Measure of iceberg activity etc. Movement creates caves and important bio habitat	Y	Y	N	Y
		74	Potential expansion zones	Zones that species might be likely to expand into with climate change (e.g. southern sites, Weddell Sea side)	Y	Y	N	ad hoc
		75	Representative sites	Not just unique habitats/assemblages/hostpots that are important	Y	Y	N	Y (derived)
	Ice	76	Crevasses		N	Y	N	N
		77	Fast ice / shelf ice		N	Y	Y	Y
		78	Glaciers	Including tidewater glaciers	N	Y	Y	Y
	Outstanding geological	79	Fossil bearing rocks		N	Y	Y	ad hoc
		80	Meteorites		N	Y	N	ad hoc
		81	Minerals and crystals		N	Y	N	ad hoc
		82	Geological processes	Sites containing examples of interesting geological processes (e.g. ventifacts)	N	Y	Y	ad hoc
	Location	83	Continental landing		N	N	Y	Y
		84	Sites past the Antarctic Circle	Site is located south of the Antarctic Circle	N	N	Y	Y
Historic	Historic	85	Historic sites and monuments (HSM's)	Important for social scientists and microbiologists (+ intrinsic value), as well as tourism	N	Y	Y	Y
		86	Unofficial historic sites	Not formally recognised historic sites - e.g. shipwreck in Foyn Harbor. Including sealing relics and sites of past human activity. Important for social scientists, microbiologists and tourists	N	Y	Y	ad hoc
Science	Infrastructure	87	Scientific field camps		N	Y	N	Y
		88	Scientific research stations		N	Y	Y	Y
		89	Gateway or runway	Site is a logistics/accessibility hub	N	N	Y	Y
		90	Recreation opportunities (around station)	Opportunities for recreation around stations (in station staffs capacity as tourists). E.g. hiking, skiing	N	N	Y	Y
	Non-native species	91	Non-native species sites	Important for monitoring and management and inversely important to biodiversity (i.e. sites free of invasives important)	N	Y	N	Y
	Science	92	Important monitoring sites	Long term monitoring sites (including those only visited irregularly) and sites that are set up with long term monitoring equipment (e.g. air/temp/pollution/seismic monitoring).	N	Y	N	ad hoc
		93	New monitoring sites / control sites	Good sites for future monitoring	N	Y	N	ad hoc
		94	Vulnerable sites	Sites already known to be vulnerable to change. Important for science observation	N	Y	N	N
		95	Marine mammal watching from shore	Sites important for observing whales from shore	N	Y	Y	ad hoc
		96	Accessibility	Being able to access sites via zodiac/hiking/helicopter important	N	Y	Y	Y (derived)
		97	Connections / highways	Connections between sites (such as flight paths etc)	N	Y	N	ad hoc
Intrinsic	Intrinsic	98	Wilderness	Tourism sense: site is remote, feels like wilderness	N	Y	Y	Y
		99	Inviolate sites	Important for ASPA designation, also as future scientific monitoring/control sites. Including undisturbed coastal areas (which are rare in the Peninsula)	N	Y	N	Y (derived)
		100	Aesthetic values	View and general aesthetic appeal. i.e. sites with spectacular views or prettiness, e.g. Neko Harbour	N	N	Y	ad hoc
		101	Ecosystem services		N	Y	N	N
Tourism	Activities	102	Camping	Site is suitable for camping	N	N	Y	ad hoc
		103	Shopping or post office	Site has opportunities for tourists to shop for souvenirs or post letters	N	N	Y	ad hoc
		104	Diving from shore	Site is great for launching dives from shore	N	N	Y	ad hoc
		105	Polar plunge from shore	Site is ideal for conducting a polar plunge activity from shore	N	N	Y	ad hoc
		106	Skiing and mountaineering	Site is good for terrestrial adventure activities such as skiing or mountaineering	N	N	Y	ad hoc
		107	Snowshoeing	Site is good for terrestrial adventure activities such as snowshoeing	N	N	Y	ad hoc
		108	Surface water adventure activities	Site is good for adventure activities on the surface of the water such as kayaking, stand up paddleboarding and snorkelling	N	N	Y	ad hoc
		109	Underwater adventure activities	Site is good for adventure activities underwater such as ROVs	N	N	Y	ad hoc
		110	Zodiac cruising	Site is particularly good for zodiac cruises and/or easy to split into landing/zodiacing or just zodiacing	N	N	Y	ad hoc
		111	Citizen science	Site has opportunities for citizen science projects (terrestrial only)	N	N	Y	ad hoc
	Accessibility	112	Helicopter flights and landings	Site is good for helicopter flights/landings	N	N	Y	ad hoc
		113	Safe harbour for expedition ships	Site has a safe harbour for expedition ships	N	N	Y	ad hoc
		114	Safe harbour for yachts	Site has a safe harbour for expedition yachts	N	N	Y	ad hoc
		115	Site suitability	Site is easy/ safe to access and transport guests ashore	N	N	Y	ad hoc
^Several groups of features were identified by the tourism industry that are of general interest to them, such as sites containing vegetation, but where the individual features (e.g., Deschampsia antarctica and Colobanthus quitensis) are not of interest. Thus the grouped features are recognised in this list but are not counted toward the total number of 115 features as they are duplications of th…
Cells coloured orange indidate three stakeholders identified this feature as important
Cells coloured yellow indidate two stakeholders identified this feature as important
Cells coloured blue indidate one stakeholder identified this feature as important
